# Supplementary material for: Effectiveness of interventions to screen and manage infections during pregnancy on reducing stillbirths: a review
Source: BMC Public Health. 2011 Apr 13;11(Suppl 3):S3. doi: 10.1186/1471-2458-11-S3-S3 (PMC3231903; doi:10.1186/1471-2458-11-S3-S3)
Supplement: Additional File 3 — An excel file that contains the data extraction sheet of studies included in the review [file 1471-2458-11-S3-S3-S3.xlsx]

## Sheet: Study coding
STUDY IDENTIFIERS AND CONTEXT									STUDY DESIGN AND LIMITATIONS													INTERVENTION					OUTCOME EFFECTS							SUMMARY
										RCT (HIGH SCORE)		If cluster RCT		ALL FOLLOW UP STUDIES (RCT cRCT or Cohort)	QUASI EXPERIMENTAL (MODERATE) OBSERVATIONAL (LOW)				BEFORE/AFTER DESIGN (LOW TO VERY LOW)
INTERVENTION/ study code	Author	Year of publication	Journal ref	Years of study	Country	Place in country	Urban, rural, mixed or unclear	Setting	Study design - randomised?	Allocation concealed? (adequate randomization)	Assessment blinded?	Cluster RCT results adjusted for clustering?	If cluster RCT are there more than 12 units for analysis? (specify number)	Minimal loss to follow up? (more than 20% is serious limitation)	Is cohort or nested case control study?	If quasi experimental are there more than 12 units for analysis? (specify number)	Adjustment for confounding?	Reverse causality is not a serious issue?	Not before/after design? (if so then always low or very low)	In Cochrane?	Reason for exclusion from Cochrane?	Target population for the intervention (age, case defn)	Intervention definition	Other intervention at the same time	Was the intervention delivered through the routine health system?	Comparison group (eg routine care and what this involved)	Outcome definition (eg deaths under five, deaths to 28 days, morbidity)	Intervention/endline numerator	Intervention/endline denominator	Control/baseline numerator	Control/basleine denominator	Effect on outcome (Rate Ratio/RR)	CI (95%)	EFFICACY OR EFFECTIVENESS?	OVERALL STUDY LIMITATIONS?	Comments
Stillbirths
INTERVENTION/ study code
Malaria/IPT in pregnancy	Parise	1998	American Journal of Tropical Medicine and Hygiene 1998;59(5):813–22.	1994-1996	Kenya	Not Given	mixed	Government hospital	Quasi RCT	No	No				Not mentioned	Not mentioned	Not mentioned	Not mentioned		Yes		2077 antenatal clinic attendees; first or second pregnancy	Sulfadoxine-pyrimethamine: treatment dose, repeated in late pregnancy	NA	Yes	No IPT	Stillbirth	11	432	5	236	1.2	[ 0.42, 3.42 ]	effectiveness	none
	Shulman	1999	Lancet 1999;353(9153):632–6	1996-1997	Kenya	Kilifi District	mixed	hospital	RCT	Yes	Yes									Yes		1264 primigravidae attending antenatal clinics at a health centre (1) or hospital (1); singleton pregnancy;	Sulfadoxine-pyrimethamine: recruited at 16 to 19 weeks (2 doses); 20 to 26 weeks (2 doses); 27 to 30 weeks (1	NA	Yes	Placebo	Stillbirth	24	626	26	611	0.9	[ 0.52, 1.55 ]	effectiveness	none
Malaria/ITN in pregnancy	Njagi	2002	Transactions of the Royal Society of	1997-1999	Kenya	Bondo District Nyanza province	rural	community	RCT	No	No									Yes		963 women in their first or second pregnancy	ITNs plus sulfadoxine-pyrimethamine	NA	Yes	Placebo	Stillbirth	not given	not given	5	95	0.68	[ 0.28, 1.65 ]	effectiveness	none
	Roy	2007	Tropical Medicine and Hygiene 2003;97(3):277–82.	1987-89	Bangladesh	Dhaka	urban	community	RCT	Yes	Yes			5% LTF						Yes		3-24 mo, with >14 d diarrhea		NA	No	MV with rehydration	Deaths in 12 wks follow-up	6	78	7	76	0.16	0.23 - 2.90	effectiveness	none
	Shulman	1998	Tropical Medicine and Hygiene 2003;97(3):277–82.	1994-1995	Kenya	Kilifi District	rural	community	Cluster RCT	Yes	Yes									Yes		503 women pregnant for the first time with singleton pregnancies or history of previous pregnancy that did not go	ITNs Insecticide: permethrin (500 g/m2) Insecticide: permethrin (500 g/m2) ITNs Insecticide: permethrin (500 g/m2)	NA	Yes	No nets	Stillbirth					0.081	0.67 [ 0.19, 2.34 ]	effectiveness	small numbers ; not adjusted for clustering and it is plausible that the women who delivered in hospital were different to those who delivered at home, which means they are unlikely to be representative of all those randomized. all women were visited at home at least four weeks (range four weeks to nine months) after their expected date of delivery to ascertain birth outcome in terms of stillbirt…
	ter Kuile G1-4	2003	Tropical Medicine and Hygiene 2003;68 Suppl 4:3–9.	1996-1999	Kenya	Rarieda Division (Asebo), Siaya district	rural	Community	Cluster RCT	Yes	Yes																							effectiveness
	ter Kuile G5+	2003	American Journal of Tropical Medicine and Hygiene 2003;68 Suppl 4:10–5.	1998-2000	Kenya	Rarieda Division (Asebo), Siaya district	rural	community	Cluster RCT	Yes	Yes									Yes		2991 pregnant women of all parity	Insecticide: permethrin; pretreated at distribution and re-treated biannually to maintain a target dose of 500 mg/m2	NA	Yes	No nets	Stillbirth					0.69	[ 0.41, 1.16 ]	effectiveness	results were presented for women with no to three previous pregnancies, and those with four or more previous pregnancies. The results for the first group were combined with subgroups considering women in their first or second pregnancy. This means that stratification by gravidity could not always be presented as desired.
HIV	PACTG 076	1994	New England Journal of Medicine, 331, 1173–1180.	1991-1993	USA and France	Not Given	urban	Not given	RCT	No	No									Yes		477 HIV +ve women at 14-34 weeks gestation with CD4 count >200	ZDV arm. MOTHERS: ZDV 100mg orally x 5 per day from time of presentation (14 - 34 weeks) until onset of labour	intravenous ZDV 2mg/kg loading dose over one hour follwed by 1mg/kg/h until delivery.	Yes	Placebo	Stillbirth	not given	239	not given	238	2.97	[0·12, 72·51]	effectiveness	Unclear Allocation concealment;Blinding unclear
	Limpongsanurak	2001	Journal of the Medical Association of Thailand 2001;84:Suppl 1:S338-45.	1995-1996	Thailand	Bangkok	urban	community	RCT	No	Yes									Yes		182 HIV-1 positive women aged 15 to 40 years at 37 weeks gestation with no history of ARV use	ZDV arm:MOTHER - ZDV 250mg orally twice daily from38 weeks gestation until onset of labour	ZDV intravenously at 2mg/kg for first hour of labour followed by 1mg/kg/hr until delivery	Yes	Placebo: Identical placebo capsules and 5% intravenous dextrose in half strength normal saline	Stillbirth	not given	90	not given	92	3.07	[0·13, 74·28]	effectiveness	Small number of participants,Allocation concealment: Unclear
	DITRAME	2001	Lancet 1999;353:786–92.	1995-1998	Cote d’Ivoire and Burkina Faso	Not Given	rural	community	RCT	Yes	Yes									Yes		431 women aged 18+ years positive for HIV-1 or both HIV-1 and HIV-2 who presented before 32 weeks of gestation	ZDV arm: MOTHER 300mg twice daily from 36-38 weeks until onset of labour;	600 mg at start of labour and 300mg twice daily until 7 days after birth.	Yes	Placebo	Stillbirth	5	214	3	217	0.65	[0·37, 1·16]	effectiveness	none
	Thai CDC/Shaffer et al	1999	Lancet, 353, 773–780.	1996-1997	Thailand	Bangkok	urban		RCT	Yes	Yes									Yes		423 women who were HIV-1 +ve within 28 days before randomisation, were > 18 years at <= 34 weeks gestation	Oral zidovudine 300mg twice daily from 36 weeks until onset of labour and taken once at onset of labour and then 300mg every 3 hours until delivery		Yes	Placebo	Stillbirth	not given	199	not given	198	0.51	[0·07-3·85]	effectiveness	none
	Retro CI/Wiltor et al	1999	Lancet, 353, 781–785.	1996-1998	Cote d’Ivoire	Abijan	urban	community	RCT	Yes	Yes									Yes		280 HIV-1 positive women at 36 weeks gestation who were 18+ years old	ZDV arm:MOTHER -Oral zidovudine 300mg twice daily from36 weeks gestation until onset of labour,	300mg at onset of labour then 300mg every 3 hours until delivery.	Yes	Placebo	Stillbirth	not given	140	not given	140	3.53	0·85, 14·77	effectiveness	none
	PETRA Trial a	2002		1996-2000	South Africa,Tanzania and Uganda	Not Given	urban	community	RCT	Yes	Yes									Yes		HIV-1 +ve women with gestational age <36 weeks, age > 18 years or legal age of consent, Hb>8g/L and 18 months of followup	Oral zidovudine (ZDV) plus Lamivudine (3TC) from 36 weeks gestation until 7 days after delivery		Yes	Placebo	Stillbirth	not given	366	not given	352	0.4	[ 0.07, 2.15 ]	effectiveness	none
	PETRA Trial b	same as for Trial a	same as for Trial a	same as for Trial a		Not Given																						not given	371	not given	352	1.19	[ 0.34, 4.20 ]	effectiveness
	PETRA Trial c	same as for Trial a	same as for Trial a	same as for Trial a		Not Given																						not given	368	not given	352	0.8	[ 0.20, 3.18 ]	effectiveness
Bacterial Vaginosis	Mc Donald	1997	British Journal ofObstetrics and Gynaecology 1997;104:1391–7		Australia	North Adelaide	urban	hospital	RCT	Yes	Yes									Yes		Pregnant women at 18 weeks’ gestation with BV or Gardnerella vaginalis.	Metronidazole 400 mg x 2/day for 2 days at 24 weeks’ gestation		Yes	Placebo	Perinatal deah	1	242	1	238	0.98	[ 0.06, 15.77 ]	effectiveness
	NICHD MFMU	2002	New England Journal of Medicine 2000;342:534–40.	W Cape					RCT	Yes	Yes									Yes		Pregnant women at 16-23 + 6 weeks with asymptomatic BV (not TV+) (screened at 8-22 + 6 weeks)gestation.	8 x 250 mg dose oralmetronidazole or placebo plus repeat dose in 48 hours (@ 16-23 + 6 weeks’ gestation)		Yes	None	Perinatal deah	13	952	19	965	0.69	[ 0.34, 1.39 ]		Low recruitment response - only 29% BV+ women were enrolled. 10% did not return for follow up visit, leaving 953 antibiotic vs 966 placebo. Unpublished data on neonatal morbidity and admission to a neonatal unit were supplied by the authors.No allocation concealment
	Odendaal	2002	South African Medical Journal 2002;92(3):231–4.	Not given	W Cape	Tygerberg	urban	tertiary care hospital	RCT	Yes	Yes									Yes		2 groups of women with BV (Spiegel’s criteria): primigravidae at first antenatal visit, between 15 and 26weeks’ gestation; women with a previous preterm labour/midtrimester miscarriage	Oral metronidazole 400 mg twice daily for 2 days and if still BV positive after 4 weeks, repeat treatment course		Yes	Placebo:100mg Vit C	Perinatal deah	8	136	3	123	2.51	[ 0.75, 8.38 ]	Lost to follow up participants not separated into treatment/placebo. Intention-to-treat analysis of 128 antibiotic vs 127 placebo.
	Lamont	2003	Obstetrics & Gynecology 2003;101(3):516–22.	Not given	UK	London	urban	hospital	RCT	No	No									Yes		Asymptomatic pregnant women 13-20 weeks with BV or intermediate flora by Nugent’s criteria	5 g of 2% clindamycin intravaginal cream (+ 100 mg) or placebo for 3 nights. In addition 7 extra days if vaginal swab still positive (BV/intermediate flora) at visit 2.		Yes	Placebo	Perinatal deah	1	208	3	201	0.35	[ 0.05, 2.52 ]	30 did not return for visit 2 in clindamycin group, and 11 in the placebo group, leaving 208 antibiotic vs 201 placebo.Allocation concealment unclear.
	NICHD MFMU	2000	New England Journal of Medicine 2000;342:534–40.	1995-1998	USA	Oklahoma City	urban	hospital	RCT	No	No									Yes		Pregnant women at 16-23 + 6 weeks with asymptomatic BV (not TV+) (screened at 8-22 + 6 weeks) gestation.	8 x 250 mg dose oralmetronidazole or placebo plus repeat dose in 48 hours (@ 16-23 + 6 weeks’ gestation)	Yes	Yes	Placebo	Perinatal deah	13	136	3	123	0.69	[ 0.34, 1.39 ]	RCT/Low recruitment response - only 29% BV+ women were enrolled. 10% did not return for follow up visit, Unpublished data on neonatal morbidity and admission .No allocation concealment

## Sheet: Table 1 Quality
Table 1. Quality assessment of trials of interventions for infections in pregnancy
	Quality Assessment					Summary of Findings
				Directness		No of events
No of studies (ref)	Design	Limitations	Consistency	Generalizability to population of interest	Generalizability to intervention of interest	Intervention	Control	Relative Risk (95% CI)
Syphilis and stillbirth: LOW outcome specific quality
8	Observational studies	none	Some heterogeneity and 5 out of 8 studies show benefit	Yes	Yes	Not available	Not available	0.20 (0.12 - 0.34)
IPTp for preventing stillbirths: HIGH outcome specific quality
3	RCT		Consistent; X2 for heterogeneity (2 df) = 0.23	High	High	44	36	RR (fixed) = 0.96 (0.62 - 1.50)
IPT use in pregnancy and perinatal mortality: LOW outcome specific quality
1	RCT	none	One study showing direction of benefit	In Kenya	Yes	39	49	RR (fixed) = 0.78 (0.52 - 1.17)
IPT use in pregnancy and placental malaria (serious morbidity): MODERATE outcome specific quality
2	Quasi-RCTs	none	Both studies showing direction of benefit	Kenya and Mozambique	Yes	67	108	RR (fixed) = 0.35 (0.26 - 0.46)
IPT use in pregnancy and low birth weight (mild morbidity): MODERATE outcome specific quality
2	Quasi-RCTs	none	Both studies showing direction of benefit with one being statistically significant	Kenya and Mozambique	Yes	72	79	RR (fixed) = 0.58 (0.43 - 0.78)
IPT use in pregnancy and preterm birth (mild morbidity): LOW outcome specific quality
1	Quasi-RCT	none	Consistent with low heterogeneity	Kenya	Yes	77	44	RR (fixed) = 0.91 (0.64 - 1.29)
ITN use in pregnancy and fetal loss in women in first or second pregnancy: HIGH outcome specific quality
4	RCTs/cRCTs	Not blinded	Consistent; X2 for heterogeneity (3 df) = 0.03	High	High	Unknown (> 50)	Unknown (> 50)	RR (fixed) = 0.67 (0.47 - 0.97)
to
7	RCT/cRCT		Consistent; X2 for heterogeneity (6 df) = 1.76	High	High	Unknown	Unknown	RR (fixed) = 0.78; 95% CI: 0.59 - 1.03)
Any anti-retroviral use for HIV and stillbirth: LOW outcome specific quality
6	RCTs	none	Some heterogeneity from meta-analysis; 4 out of 8 data sets showing benefit	Yes	Yes	22	22	RR (fixed) = 0.89 (0.51 - 1.58)
Antibiotics for bacterial vaginosis and perinatal death: LOW outcome specific quality
4	RCTs	Low recrutiment response in one study, also allocation concealment unclear	Some heterogeneity in meta-analysis; 3/4 studies show benefit	Yes	Yes	23	26	OR = 0.88 (0.50 - 1.55)
Antibiotics for bacterial vaginosis and postpartum uterine infection: LOW outcome specific quality
2	RCTs	None in particular	One study shows direction of benefit	Yes	Yes	24	34	OR = 0.67 (0.39 - 1.17)
